# Supplementary material for: HBV Enhances Sorafenib Resistance in Hepatocellular Carcinoma by Reducing Ferroptosis via SRSF2-Mediated Abnormal PCLAF Splicing
Source: Int J Mol Sci. 2023 Feb 7;24(4):3263. doi: 10.3390/ijms24043263 (PMC9967099; doi:10.3390/ijms24043263)
Supplement: Supplementary file 1 [file ijms-24-03263-s001.zip]

Archive with 2 entries (1 files):
- ijms-2167898-supplementary/
- ijms-2167898-supplementary/Supplementary Table S1.xlsx
