# Supplementary material for: HBV Enhances Sorafenib Resistance in Hepatocellular Carcinoma by Reducing Ferroptosis via SRSF2-Mediated Abnormal PCLAF Splicing
Source: Int J Mol Sci. 2023 Feb 7;24(4):3263. doi: 10.3390/ijms24043263 (PMC9967099; doi:10.3390/ijms24043263)
Supplement: Supplementary file 1 [file ijms-24-03263-s001.zip › ijms-2167898-supplementary/Supplementary Table S1.xlsx]

## Sheet: Sheet1
Supplementary Table S1. Primer sequences used in this study.
Primers	5′-3′
Forward 1	AGTGGATCCCCTCCGACTCGC
Reverse 1	GCTAACGCGTGAATTTGGGAGTGAG
Forward 2	GGGTCAATAGCAGTGAGAGGTCCCAGT
Reverse 2	GCCTCTTGCACTCGATGATTCTCTTTTTCAG
Forward 3	ATTCTGAAAAAGAGAATCATCGAGTGCAAGAG
Reverse 3	AGAAACAGCTAGGGGTCAAAACAAGACG
PCLAF tv1 Forward	AACTCCCAAGTGGCAAAAAGG
PCLAF tv1 Reverse	CAGGGTAAACAAGGAGACGTT
PCLAF tv2 Forward	CAGTGAAACACCCTCGGCT
PCLAF tv2 Reverse	AGGTTGCAAAGGACATGCTC
SRSF2 Forward	CCACTCAGAGCTATGAGCTACG
SRSF2 Reverse	ACTCCTTGGTGTAGCGGTCC
β-actin Forward	AGAGCTACGAGCTGCCTGAC
β-actin Reverse	AGCACTGTGTTGGCGTACAG
Forward 4	TGACGTCGCCGCCCATCAC
Reverse 4	ATTGGTTGTTGAGTTGGTTGTC
